# Supplementary material for: Comparative Thrombin Generation in Animal Plasma: Sensitivity to Human Factor XIa and Tissue Factor
Source: Int J Mol Sci. 2023 Aug 18;24(16):12920. doi: 10.3390/ijms241612920 (PMC10454801; doi:10.3390/ijms241612920)
Supplement: Supplementary file 1 [file ijms-24-12920-s001.zip]

Archive with 1 entries (1 files):
- ijms-2499004-supplementary.xlsx
