# Supplementary material for: Comparative Thrombin Generation in Animal Plasma: Sensitivity to Human Factor XIa and Tissue Factor
Source: Int J Mol Sci. 2023 Aug 18;24(16):12920. doi: 10.3390/ijms241612920 (PMC10454801; doi:10.3390/ijms241612920)
Supplement: Supplementary file 1 [file ijms-24-12920-s001.zip › ijms-2499004-supplementary.xlsx]

## Sheet: Sheet1
	Table S1. Sensitivity borders defined for TG parameters in the samples used in the study
	Plasma Sample		Experiment	Sensitivity to FXIa (IU/ml)						Sensitivity to TF (pM)
				Thrombin Peak		Peak Time		Clot Time		Thrombin Peak		Peak Time		Clot Time
				Lower Border	Upper Border	Lower Border	Upper Border	Lower Border	Upper Border	Lower Border	Upper Border	Lower Border	Upper Border	Lower Border	Upper Border
	Human	Normal Pooled	1	0.78125	12.5	3.125	50	3.125	50	0.05859	3.75	0.23438	15	0.23438	60
			2	0.78125	12.5	3.125	200	3.125	200	0.05859	3.75	0.23438	60	0.05859	0.9375
			3	0.19531	12.5	12.5	50	0.78125	200	0.05859	3.75	0.23438	60	0.05859	0.9375
		FXIa deficient	1	0.78125	50	3.125	200	12.5	200	0.05859	3.75	0.23438	60	0.05859	0.9375
			2	0.78125	50	3.125	200	3.125	50	0.05859	15	0.23438	15	0.01465	15
			3	0.19531	200	3.125	200	0.78125	200	0.05859	60	0.23438	15	0.05859	60
	Mouse	BalbC Mouse	1	Non Sensitive		Non Sensitive		Non Sensitive		0.9375	60	3.75	60	0.05859	15
			2							0.9375	60	3.75	15	0.9375	60
			3							0.9375	60	0.9375	15	0.9375	15
		B6 Mouse	1	0.19531	200	3.125	200	3.125	200	0.23438	60	0.23438	60	0.23438	15
			2	0.78125	200	3.125	50	12.5	50	0.23438	60	0.23438	60	0.9375	60
			3	0.78125	50	3.125	50	50	200	0.23438	60	0.23438	60	0.9375	60
		CD1 Mouse	1	0.19531	200	0.04883	50	0.19531	200	0.9375	60	0.05859	15	0.23438	15
			2	0.78125	200	0.04883	50	0.04883	200	0.9375	60	0.23438	15	0.9375	15
			3	0.78125	200	0.04883	200	0.78125	200	0.9375	60	0.05859	60	0.23438	60
	Rat	Spargue Dawley Rat	1	0.04883	200	0.19531	12.5	0.04883	200	0.05859	60	0.05859	3.75	0.01465	15
			2	0.19531	200	0.04883	50	0.04883	200	0.05859	60	0.01465	60	0.23438	15
			3	0.04883	50	0.04883	12.5	0.78125	200	0.05859	60	0.01465	15	0.01465	15
		Wistar Rat	1	0.78125	200	12.5	50	Non Sensitive		0.23438	60	0.23438	60	0.9375	60
			2	3.125	200	12.5	200			3.75	60	0.9375	60	3.75	60
			3	3.125	50	3.125	200			0.23438	60	0.23438	60	0.9375	60
	Guinea Pig		1	0.19531	200	0.04883	200	50	200	0.23438	60	0.9375	60	0.23438	60
			2	0.04883	200	0.04883	200	0.78125	200	0.23438	60	0.9375	60	0.9375	60
			3	0.78125	200	0.04883	200	0.78125	200	0.01465	60	0.9375	60	0.23438	60
	Rabbit		1	0.19531	50	0.04883	50	0.19531	200	0.05859	15	0.05859	15	0.05859	15
			2	0.19531	50	0.04883	50	0.78125	50	0.05859	60	0.05859	15	0.9375	60
			3	0.78125	50	0.78125	200	0.78125	200	0.9375	15	0.9375	15	0.9375	60
	Cow		1	0.78125	50	0.78125	200	0.78125	200	0.9375	60	0.9375	60	0.9375	60
			2	0.78125	50	0.78125	200	0.78125	200	0.9375	60	0.9375	15	0.23438	15
			3	0.78125	12.5	0.78125	200	0.78125	50	0.9375	15	0.9375	60	0.23438	15
	Sheep		1	0.19531	12.5	0.78125	200	0.19531	50	0.23438	60	0.23438	15	0.05859	3.75
			2	0.19531	50	0.78125	200	0.19531	200	0.23438	15	0.23438	60	0.01465	0.9375
			3	0.04883	12.5	0.19531	200	0.04883	50	0.23438	60	0.23438	60	0.05859	0.9375
	Goat		1	0.04883	200	0.19531	200	0.19531	200	0.05859	60	0.23438	60	0.05859	15
			2	0.04883	50	0.19531	50	0.04883	200	0.23438	15	0.23438	60	0.05859	3.75
			3	0.04883	50	0.04883	50	0.04883	200	0.05859	15	0.23438	15	0.05859	15
